# Supplementary material for: Identification of diagnostic markers for major depressive disorder by cross-validation of data from whole blood samples
Source: PeerJ. 2019 Jun 21;7:e7171. doi: 10.7717/peerj.7171 (PMC6590482; doi:10.7717/peerj.7171)
Supplement: Supplemental Information 1 — Venn diagram of the number of DEGs identified as significant for the cross-validated comparisons. [file peerj-07-7171-s001.csv]

	all.genes	Freq
1	1-Sep	1
2	9-Mar	3
3	AAAS	4
4	AARS	4
5	AARS2	1
6	AATF	4
7	ABCB10	2
8	ABCC10	3
9	ABCC2	1
10	ABCF3	3
11	ABCG2	2
12	ABHD10	1
13	ABHD15	4
14	ABHD17A	4
15	ABHD3	2
16	ABHD4	2
17	ABI3	4
18	ABL2	4
19	ABTB1	1
20	ACAA1	2
21	ACAD8	4
22	ACADVL	3
23	ACAP1	1
24	ACCS	1
25	ACD	4
26	ACKR1	4
27	ACLY	1
28	ACOT13	4
29	ACOT4	2
30	ACOT9	2
31	ACP1	1
32	ACPP	4
33	ACRBP	4
34	ACRC	2
35	ACSF2	2
36	ACSL1	1
37	ACSL4	4
38	ACTA2	1
39	ACTL6A	2
40	ACTL9	3
41	ACVR1C	1
42	ACVR2B-AS1	1
43	ADA	4
44	ADAM8	2
45	ADAP1	1
46	ADAT2	2
47	ADCK1	2
48	ADCY4	2
49	ADGRA2	1
50	ADGRE1	2
51	ADGRE5	4
52	ADGRG3	2
53	ADHFE1	2
54	ADORA2B	1
55	ADRM1	3
56	ADSL	3
57	AFF4	1
58	AGAP4	1
59	AGL	3
60	AGPAT5	2
61	AGT	2
62	AHCY	4
63	AHR	4
64	AIDA	1
65	AIF1	2
66	AIP	3
67	AK6	2
68	AKAP9	4
69	AKR1C3	4
70	ALAD	1
71	ALAS1	4
72	ALDH2	4
73	ALDH3A2	4
74	ALDOA	4
75	ALDOC	3
76	ALG1	1
77	ALG14	2
78	ALG5	1
79	ALKBH2	4
80	ALKBH3	1
81	ALKBH3-AS1	1
82	ALMS1	4
83	ALPL	2
84	ALS2CR12	4
85	AMDHD1	1
86	AMIGO2	2
87	AMN1	1
88	AMPD2	4
89	AMT	2
90	ANAPC15	3
91	ANAPC7	1
92	ANG	4
93	ANGPTL3	1
94	ANKHD1	3
95	ANKMY2	1
96	ANKRA2	2
97	ANKRD10-IT1	2
98	ANKRD12	1
99	ANKRD13A	1
100	ANKRD13C	2
101	ANKRD13D	3
102	ANKRD19P	3
103	ANKRD23	1
104	ANKRD42	3
105	ANKRD49	3
106	ANKRD55	1
107	ANO10	2
108	ANP32A-IT1	4
109	ANP32E	1
110	ANXA2	1
111	ANXA3	1
112	AOAH	1
113	AOC2	1
114	AOC3	4
115	AP1B1	1
116	AP1G1	4
117	AP1G2	2
118	AP2M1	4
119	AP2S1	1
120	AP3D1	3
121	AP5B1	4
122	AP5M1	3
123	AP5S1	2
124	APBB1IP	4
125	APC	3
126	APEH	4
127	APEX2	2
128	APOBEC3B	2
129	APOBEC3C	3
130	APOBR	2
131	APOL1	2
132	APOL3	1
133	APOL6	1
134	APOOL	3
135	APRT	4
136	AQP9	2
137	ARAP1	2
138	ARF3	3
139	ARFIP2	4
140	ARHGAP12	2
141	ARHGAP19	1
142	ARHGAP26	1
143	ARHGAP4	1
144	ARHGAP9	1
145	ARHGDIA	3
146	ARHGEF1	4
147	ARHGEF40	2
148	ARHGEF7	4
149	ARHGEF9	4
150	ARID3B	2
151	ARID5A	4
152	ARL1	2
153	ARL2	3
154	ARMCX5	1
155	ARMT1	2
156	ARRB1	4
157	ARRB2	4
158	ARRDC1	3
159	ARRDC2	2
160	ARRDC3	1
161	ASCC2	1
162	ASF1B	1
163	ASGR2	3
164	ASH1L	2
165	ASL	4
166	ASMTL	4
167	ASNSD1	1
168	ATAD1	1
169	ATAD2B	4
170	ATAD5	4
171	ATF1	2
172	ATF4	4
173	ATG2A	1
174	ATG4A	4
175	ATG5	2
176	ATG7	2
177	ATG9A	3
178	ATIC	3
179	ATM	4
180	ATOX1	4
181	ATP10D	2
182	ATP13A1	4
183	ATP13A2	1
184	ATP1B2	1
185	ATP2A3	3
186	ATP5D	3
187	ATP5G1	4
188	ATP5G3	2
189	ATP5I	4
190	ATP5J	2
191	ATP6AP1	4
192	ATP6V0B	2
193	ATP6V0C	2
194	ATP6V0D1	4
195	ATP6V0E2	4
196	ATP6V1E1	1
197	ATP8B1	2
198	ATRN	2
199	AUH	3
200	AVEN	4
201	AVPI1	2
202	AXIN1	1
203	B3GALT6	1
204	B3GNT2	1
205	BAG3	4
206	BAG6	4
207	BAK1	2
208	BANF1	1
209	BANK1	1
210	BAP1	3
211	BATF2	1
212	BATF3	1
213	BAX	1
214	BAZ1B	1
215	BBS12	2
216	BCAS2	1
217	BCDIN3D	1
218	BCKDHA	2
219	BCKDK	3
220	BCL10	3
221	BCL2A1	3
222	BCR	4
223	BCS1L	4
224	BEND7	1
225	BET1	2
226	BEX2	4
227	BEX5	4
228	BHLHE40	2
229	BID	4
230	BIRC2	3
231	BLNK	1
232	BLOC1S1	4
233	BLOC1S4	4
234	BLVRA	2
235	BLVRB	1
236	BMS1P20	2
237	BMT2	3
238	BOD1	3
239	BOLA1	3
240	BOLA3	4
241	BRAT1	1
242	BRCA2	3
243	BRD8	1
244	BRICD5	1
245	BRMS1	3
246	BROX	1
247	BRPF1	4
248	BST2	2
249	BTBD18	4
250	BTBD6	2
251	BTG1	1
252	BTN2A1	1
253	BTN2A2	4
254	BTNL8	2
255	BYSL	2
256	C10orf11	2
257	C10orf12	2
258	C10orf2	4
259	C10orf54	2
260	C11orf21	2
261	C11orf24	1
262	C11orf31	1
263	C11orf49	1
264	C11orf63	1
265	C11orf68	4
266	C12orf10	2
267	C12orf65	2
268	C14orf119	2
269	C14orf93	3
270	C15orf39	3
271	C15orf40	1
272	C15orf41	2
273	C15orf52	1
274	C15orf61	4
275	C16orf58	1
276	C16orf72	1
277	C17orf62	4
278	C18orf8	1
279	C19orf53	4
280	C19orf54	2
281	C19orf66	3
282	C1GALT1C1	1
283	C1orf109	1
284	C1orf122	1
285	C1orf131	1
286	C1orf162	1
287	C1orf216	4
288	C1orf228	1
289	C1orf56	2
290	C1QBP	1
291	C21orf91-OT1	4
292	C22orf39	1
293	C2CD5	3
294	C2orf40	4
295	C2orf47	1
296	C3	2
297	C3AR1	2
298	C3orf38	2
299	C3orf62	2
300	C5orf66	3
301	C6orf1	2
302	C6orf120	2
303	C6orf136	3
304	C6orf226	1
305	C6orf62	4
306	C7orf26	1
307	C7orf73	3
308	C8orf33	4
309	C8orf44	3
310	C8orf59	3
311	C8orf60	4
312	C8orf82	4
313	C8orf88	1
314	C9orf142	2
315	C9orf41-AS1	3
316	CA4	2
317	CA5B	4
318	CA5BP1	2
319	CAAP1	3
320	CACNA2D4	3
321	CALCOCO1	2
322	CALM1	3
323	CAMP	2
324	CANT1	3
325	CAPG	3
326	CAPN10-AS1	1
327	CAPN15	1
328	CAPN3	1
329	CAPNS1	3
330	CAPNS2	2
331	CARD11	1
332	CARD16	1
333	CARD6	1
334	CARD8-AS1	4
335	CARNS1	4
336	CASC4	1
337	CASC7	3
338	CASP3	3
339	CATIP-AS1	2
340	CATSPER1	2
341	CBLL1	3
342	CBR1	1
343	CBX5	4
344	CCAR1	2
345	CCDC112	1
346	CCDC125	4
347	CCDC127	1
348	CCDC130	2
349	CCDC146	1
350	CCDC159	1
351	CCDC167	2
352	CCDC17	3
353	CCDC174	4
354	CCDC186	1
355	CCDC191	4
356	CCDC22	4
357	CCDC51	2
358	CCDC65	3
359	CCDC69	1
360	CCDC86	4
361	CCDC88B	1
362	CCDC90B	1
363	CCDC91	1
364	CCDC92	4
365	CCHCR1	2
366	CCL23	2
367	CCL5	4
368	CCNDBP1	2
369	CCNT2	1
370	CCNY	2
371	CCNYL1	3
372	CCR5	1
373	CCR6	2
374	CCR7	1
375	CCR8	2
376	CCZ1B	4
377	CD14	3
378	CD163	2
379	CD177	2
380	CD19	3
381	CD2	4
382	CD2BP2	2
383	CD300A	1
384	CD300C	2
385	CD300LF	4
386	CD320	4
387	CD33	4
388	CD3E	4
389	CD40LG	1
390	CD46	1
391	CD47	2
392	CD5	2
393	CD52	4
394	CD59	2
395	CD63	2
396	CD69	2
397	CD7	1
398	CD72	3
399	CD74	3
400	CD79A	2
401	CD81	1
402	CD8B	4
403	CD9	3
404	CD96	2
405	CDA	3
406	CDC123	1
407	CDC16	4
408	CDC37	1
409	CDC73	2
410	CDIPT	2
411	CDK13	2
412	CDK16	2
413	CDK2AP2	3
414	CDK4	3
415	CDK5	2
416	CDK5RAP2	2
417	CDK5RAP3	4
418	CDK8	2
419	CDKL1	2
420	CDKN1A	1
421	CDR1	1
422	CEACAM1	1
423	CEACAM21	2
424	CEACAM3	4
425	CEACAM4	3
426	CEBPZOS	1
427	CELF6	2
428	CENPC	2
429	CENPK	1
430	CENPT	4
431	CENPV	1
432	CEP126	1
433	CEP192	3
434	CEP290	2
435	CEP44	2
436	CEP57	2
437	CERK	4
438	CES5A	1
439	CFAP20	3
440	CFAP36	3
441	CFD	2
442	CFDP1	4
443	CFP	4
444	CGRRF1	2
445	CH17-340M24.3	3
446	CHAC2	1
447	CHCHD1	2
448	CHD2	3
449	CHD3	4
450	CHI3L1	4
451	CHI3L2	2
452	CHKB	2
453	CHMP2A	2
454	CHPT1	1
455	CHST7	2
456	CHUK	2
457	CIB1	3
458	CIDEB	4
459	CIPC	1
460	CISH	2
461	CITED2	2
462	CIZ1	4
463	CKS2	4
464	CLASRP	2
465	CLC	1
466	CLCN5	4
467	CLEC4A	1
468	CLEC4D	1
469	CLIC1	4
470	CLN8	1
471	CLPP	4
472	CLTC-IT1	4
473	CLU	1
474	CMC1	2
475	CMIP	3
476	CMTM3	4
477	CMTM5	1
478	CMTM6	1
479	CMTR2	1
480	CNFN	1
481	CNOT6L	2
482	CNPY2	3
483	CNST	3
484	COA3	1
485	COA4	2
486	COASY	4
487	COCH	2
488	COG4	4
489	COG5	4
490	COL18A1	2
491	COL6A3	1
492	COL6A6	2
493	COMMD1	2
494	COMMD4	3
495	COMMD8	2
496	COMMD9	1
497	COMTD1	1
498	COPB1	2
499	COPRS	2
500	COPS5	1
501	COPS6	4
502	COPZ1	2
503	COQ10A	1
504	COQ4	3
505	COQ5	2
506	COQ6	4
507	CORO1A	3
508	CORO1B	1
509	CORO7	3
510	COX14	4
511	COX17	1
512	COX2	1
513	COX20	4
514	COX4I1	1
515	COX5A	1
516	COX6B1	4
517	COX7C	4
518	CPEB2-AS1	1
519	CPNE5	3
520	CPPED1	2
521	CPQ	2
522	CPSF6	2
523	CPT2	2
524	CPVL	1
525	CRAT	1
526	CREB3	3
527	CREBBP	2
528	CREBZF	1
529	CRELD2	4
530	CRIPAK	1
531	CRISP3	3
532	CRTC2	4
533	CRYZL1	2
534	CSAD	2
535	CSF1R	4
536	CSF3R	2
537	CSNK1E	3
538	CSNK1G2-AS1	2
539	CSNK2B	3
540	CSRP1	3
541	CST7	4
542	CSTA	4
543	CSTB	4
544	CTNNA1	4
545	CTNNB1	1
546	CTNNBL1	4
547	CTRL	4
548	CTSA	3
549	CTSC	2
550	CTSH	4
551	CTSK	4
552	CTSW	4
553	CTSZ	2
554	CTTN	1
555	CUEDC2	4
556	CUL2	3
557	CUL4A	1
558	CUTA	3
559	CUZD1	4
560	CWC27	2
561	CXCR1	3
562	CXCR3	2
563	CXCR4	4
564	CXorf23	2
565	CXorf40A	4
566	CXorf40B	4
567	CXXC5	1
568	CYB561A3	4
569	CYB561D2	3
570	CYB5D2	4
571	CYC1	4
572	CYCS	4
573	CYP27A1	3
574	CYP2C19	1
575	CYP4F2	2
576	CYSTM1	2
577	CYTH2	3
578	CYTH3	4
579	CYTH4	4
580	DACH1	3
581	DACT3-AS1	1
582	DAD1	4
583	DAGLB	3
584	DANCR	4
585	DAP	3
586	DAPK1	3
587	DAZAP2	1
588	DBF4	3
589	DCP1B	4
590	DCPS	1
591	DCTD	4
592	DCTN1	3
593	DCTN2	4
594	DCTN3	2
595	DCXR	4
596	DDIT3	4
597	DDRGK1	1
598	DDX11	1
599	DDX17	1
600	DDX19A	4
601	DDX19B	2
602	DDX23	4
603	DDX28	1
604	DDX39A	4
605	DDX41	3
606	DDX49	3
607	DDX6	4
608	DDX60	2
609	DDX60L	1
610	DEDD2	4
611	DEF6	3
612	DEF8	1
613	DEFA4	3
614	DEFB132	4
615	DEK	2
616	DENND1C	3
617	DENND3	2
618	DENND4C	2
619	DENND6B	1
620	DEXI	1
621	DGAT1	4
622	DGKA	4
623	DGKG	2
624	DGKZ	4
625	DHPS	3
626	DHRS1	2
627	DHRS3	2
628	DHRS7	2
629	DHRS7B	1
630	DHRS9	1
631	DHTKD1	2
632	DHX16	2
633	DHX30	3
634	DHX58	2
635	DIDO1	4
636	DIP2A	3
637	DIS3	2
638	DIS3L	4
639	DKFZP586B0319	3
640	DKFZP586I1420	1
641	DMAP1	4
642	DMTF1	3
643	DNAH12	2
644	DNAJA2	1
645	DNAJB14	2
646	DNAJB2	2
647	DNAJC15	1
648	DNAJC17	2
649	DNAJC30	2
650	DNAL1	2
651	DNASE1	2
652	DNASE1L1	2
653	DNLZ	1
654	DNM2	1
655	DNPEP	3
656	DNTTIP1	2
657	DOK2	3
658	DOLK	4
659	DONSON	1
660	DPEP2	1
661	DPEP3	4
662	DPH3	4
663	DPH7	3
664	DPM1	2
665	DPP3	4
666	DPY19L3	3
667	DPY30	2
668	DR1	1
669	DRAM1	4
670	DRG1	2
671	DROSHA	4
672	DSC1	1
673	DSCR8	2
674	DSERG1	4
675	DSN1	3
676	DTWD2	1
677	DTX1	2
678	DUS1L	4
679	DUS2	3
680	DUS3L	1
681	DUSP2	2
682	DUSP23	2
683	DUSP3	1
684	DXO	3
685	DYNLL1	3
686	DYNLT3	2
687	DYRK4	2
688	E2F6	1
689	E4F1	2
690	EBLN3P	2
691	ECH1	4
692	ECHDC3	4
693	ECHS1	3
694	ECRP	2
695	EDC3	3
696	EDC4	1
697	EDEM2	4
698	EDEM3	1
699	EDF1	4
700	EEA1	3
701	EEF1D	3
702	EEF1E1	1
703	EEF2KMT	3
704	EFHC1	2
705	EFNA4	4
706	EFTUD2	2
707	EGOT	4
708	EGR1	4
709	EHD3	2
710	EID1	3
711	EID2	4
712	EID2B	2
713	EID3	1
714	EIF1	2
715	EIF1AX	2
716	EIF2A	4
717	EIF2AK1	1
718	EIF2B1	4
719	EIF2B2	2
720	EIF2B4	3
721	EIF2D	4
722	EIF3C	4
723	EIF3D	4
724	EIF3F	3
725	EIF3G	4
726	EIF3K	4
727	EIF3L	4
728	EIF4EBP1	3
729	EIF4G2	3
730	EIF5	2
731	EIF5A2	1
732	EIF6	1
733	ELF2	3
734	ELF4	1
735	ELK3	1
736	ELMOD3	3
737	ELOF1	1
738	ELP5	1
739	EMC2	3
740	EMC4	2
741	EMC6	1
742	EMC7	2
743	EME2	3
744	ENDOG	2
745	ENGASE	2
746	ENKD1	2
747	ENO1	4
748	ENOPH1	4
749	ENOSF1	2
750	ENPP4	4
751	ENSA	1
752	EOGT	4
753	EPB41L3	3
754	EPHB6	4
755	EPHX1	3
756	EPHX2	2
757	ERAP2	1
758	ERCC1	4
759	ERCC3	4
760	ERI1	1
761	ERI3	2
762	ERLEC1	2
763	ERP29	4
764	ERV3-1	4
765	ERV3-2	3
766	ERVH-1	1
767	ERVK3-2	1
768	ESCO1	1
769	ETAA1	2
770	ETFA	1
771	ETHE1	4
772	ETS1	3
773	ETS2	2
774	EVA1C	4
775	EVI2A	3
776	EXOC1	2
777	EXOC4	1
778	EXOC5	1
779	EXOC8	2
780	EZR	4
781	F5	3
782	FADD	2
783	FAM106A	2
784	FAM110A	3
785	FAM122B	2
786	FAM126B	4
787	FAM127A	4
788	FAM127B	4
789	FAM135A	3
790	FAM160A2	2
791	FAM162A	3
792	FAM171A1	1
793	FAM179A	1
794	FAM179B	3
795	FAM184B	1
796	FAM188A	3
797	FAM189B	1
798	FAM193A	3
799	FAM206A	3
800	FAM208A	1
801	FAM208B	2
802	FAM213B	3
803	FAM214A	1
804	FAM216A	2
805	FAM217B	4
806	FAM219A	2
807	FAM234A	1
808	FAM32A	2
809	FAM3A	1
810	FAM3C	1
811	FAM46A	3
812	FAM47A	4
813	FAM49A	2
814	FAM50A	4
815	FAM53C	2
816	FAM63B	2
817	FAM65A	2
818	FAM86C1	4
819	FAM89B	4
820	FAM8A1	2
821	FAM96B	4
822	FAM98B	3
823	FANCE	2
824	FANCG	1
825	FANCL	2
826	FAR1	3
827	FAR2	4
828	FARS2	4
829	FARSA	2
830	FAS	1
831	FAS-AS1	4
832	FASTKD3	4
833	FASTKD5	3
834	FAU	3
835	FBL	4
836	FBLN5	4
837	FBP1	2
838	FBXL15	2
839	FBXL16	1
840	FBXL3	2
841	FBXO28	2
842	FBXO6	4
843	FBXW4	4
844	FBXW4P1	3
845	FCER2	2
846	FCGBP	3
847	FCGR1A	2
848	FCGR1B	2
849	FCGRT	4
850	FCHO1	1
851	FCHSD1	2
852	FCRLB	1
853	FDPS	2
854	FEM1B	2
855	FERMT3	3
856	FES	3
857	FGD3	2
858	FGD4	1
859	FGFBP2	4
860	FGL2	1
861	FGR	2
862	FHL3	1
863	FHOD1	4
864	FIBP	4
865	FIG4	2
866	FIS1	4
867	FKBP1B	1
868	FKTN	4
869	FLAD1	4
870	FLII	4
871	FLJ21369	4
872	FLJ38773	3
873	FLJ45513	2
874	FLOT1	2
875	FLRT1	2
876	FLT3LG	2
877	FMC1	4
878	FMNL1	2
879	FMNL3	2
880	FMO4	1
881	FMR1	2
882	FN3KRP	4
883	FNBP4	1
884	FNIP1	4
885	FNTB	4
886	FOLR2	3
887	FOLR3	4
888	FOS	3
889	FOSL2	4
890	FOXH1	1
891	FOXM1	1
892	FOXRED1	2
893	FPR2	1
894	FRAT1	1
895	FRG1HP	1
896	FRG1JP	2
897	FRY	1
898	FTH1	2
899	FTSJ3	1
900	FTX	4
901	FUBP3	1
902	FUK	4
903	FUNDC1	1
904	FURIN	1
905	FUS	3
906	FUT11	1
907	FUT4	2
908	FXR2	4
909	FXYD5	4
910	FXYD6	4
911	FYTTD1	2
912	FZD10-AS1	4
913	G6PD	2
914	GABPB1-AS1	3
915	GADD45B	1
916	GAFA1	4
917	GAL3ST4	2
918	GALNT14	1
919	GALNT6	2
920	GALNT7	1
921	GANAB	1
922	GAPDH	4
923	GAS2L1	4
924	GATS	2
925	GBA2	2
926	GBAP1	4
927	GBAT2	1
928	GBF1	4
929	GBP3	2
930	GCDH	1
931	GCH1	1
932	GCLM	1
933	GCM1	1
934	GCSAML	4
935	GDPD5	4
936	GEMIN4	4
937	GEMIN5	1
938	GFPT1	1
939	GHDC	4
940	GHITM	2
941	GIMAP1	4
942	GIPC1	1
943	GK	1
944	GK3P	2
945	GLIPR2	2
946	GLMP	3
947	GLOD4	1
948	GLT8D1	4
949	GLUL	2
950	GLYCTK	1
951	GMCL1	2
952	GMDS	3
953	GMNN	4
954	GMPPA	3
955	GMPR2	2
956	GMPS	4
957	GNA13	1
958	GNA15	3
959	GNAZ	2
960	GNB2	2
961	GNE	1
962	GNG2	2
963	GNG5	2
964	GNL2	3
965	GNLY	4
966	GNMT	2
967	GNPAT	3
968	GNPTG	4
969	GOLGA4	4
970	GOLGA8A	2
971	GOLGA8N	2
972	GORAB	2
973	GPA33	4
974	GPAT3	2
975	GPATCH1	2
976	GPBAR1	4
977	GPI	3
978	GPKOW	4
979	GPM6B	4
980	GPN1	4
981	GPN2	3
982	GPR141	4
983	GPR143	2
984	GPR146	2
985	GPR157	2
986	GPR162	1
987	GPR183	3
988	GPR52	2
989	GPR65	1
990	GPR84	2
991	GPR89B	1
992	GPRASP1	4
993	GPRIN3	2
994	GPS1	1
995	GPS2	4
996	GPSM3	4
997	GPX7	2
998	GRAMD1B	1
999	GRAMD1C	1
1000	GRHPR	3
1001	GRINA	2
1002	GRM3	1
1003	GRN	4
1004	GRPEL1	4
1005	GS1-124K5.11	3
1006	GSAP	4
1007	GSE1	1
1008	GSKIP	2
1009	GSS	4
1010	GSTK1	4
1011	GSTM3	2
1012	GSTP1	4
1013	GSTZ1	3
1014	GTF2IP20	2
1015	GTF3C3	1
1016	GTF3C5	2
1017	GTSF1	3
1018	GUSBP2	2
1019	GYPB	4
1020	GYPC	1
1021	GYS1	4
1022	GZMA	4
1023	GZMB	4
1024	GZMH	4
1025	H2AFY	3
1026	HADHA	3
1027	HADHB	2
1028	HAGH	1
1029	HAPLN3	2
1030	HAUS1	2
1031	HAUS3	1
1032	HAUS7	2
1033	HBP1	4
1034	HBS1L	2
1035	HCAR3	3
1036	HCFC1R1	3
1037	HCG26	2
1038	HCK	2
1039	HCP5	4
1040	HDHD3	1
1041	HEATR5A	1
1042	HEATR9	2
1043	HEBP1	4
1044	HEIH	4
1045	HGH1	1
1046	HHEX	1
1047	HHLA3	4
1048	HIGD1A	1
1049	HINFP	4
1050	HINT2	4
1051	HIST1H1D	2
1052	HIST1H2AE	4
1053	HIST1H2BK	2
1054	HIST1H3C	4
1055	HIVEP2	1
1056	HLA-DMA	1
1057	HLA-DMB	3
1058	HLA-DPA1	4
1059	HLA-DRA	1
1060	HLA-DRB4	2
1061	HLX	1
1062	HM13	2
1063	HMBS	1
1064	HMGCL	4
1065	HMGN4	1
1066	HMOX1	2
1067	HMOX2	1
1068	HNRNPD	3
1069	HNRNPF	2
1070	HNRNPL	2
1071	HOTS	4
1072	HOXB2	3
1073	HP	1
1074	HP11014	2
1075	HPS1	2
1076	HSD17B10	4
1077	HSD17B7	3
1078	HSD17B7P2	1
1079	HSD17B8	4
1080	HSH2D	1
1081	HSPA13	3
1082	HSPA14	2
1083	HSPA5	2
1084	HSPA6	2
1085	HSPD1	4
1086	HTRA2	4
1087	HTRA4	3
1088	HVCN1	1
1089	HYOU1	3
1090	IAH1	1
1091	IARS	4
1092	IARS2	2
1093	IBA57	1
1094	ICAM1	3
1095	ICAM2	4
1096	ICAM3	4
1097	ICOS	4
1098	IDH3A	1
1099	IDH3B	3
1100	IDH3G	3
1101	IDO1	2
1102	IDS	1
1103	IER5	3
1104	IFFO2	3
1105	IFI35	3
1106	IFIT1	2
1107	IFITM1	4
1108	IFITM3	2
1109	IFNA5	1
1110	IFNAR1	2
1111	IFT172	1
1112	IFT43	4
1113	IFT80	1
1114	IGBP1	2
1115	IGF1R	2
1116	IGF2R	2
1117	IGFBP7	2
1118	IGFLR1	3
1119	IGHD	4
1120	IGKC	4
1121	IGKV1OR2-108	4
1122	IGKV1OR2-118	4
1123	IGLC1	4
1124	IGLJ3	3
1125	IGLL3P	4
1126	IGLL5	3
1127	IGLV1-44	3
1128	IKBIP	3
1129	IKBKB	2
1130	IKBKE	2
1131	IKZF3	1
1132	IL11RA	4
1133	IL12RB1	4
1134	IL12RB2	1
1135	IL15	2
1136	IL15RA	2
1137	IL18	2
1138	IL18R1	1
1139	IL18RAP	4
1140	IL1A	3
1141	IL2RG	2
1142	IL32	3
1143	IL4R	4
1144	IL6R	2
1145	ILF2	2
1146	ILK	4
1147	IMMT	1
1148	IMP3	3
1149	IMP4	3
1150	IMPA2	3
1151	IMPDH1	2
1152	IMPDH2	4
1153	INAFM1	4
1154	INPP1	4
1155	INPP4A	1
1156	INPP4B	1
1157	INPP5B	1
1158	INPP5D	4
1159	INPP5E	2
1160	INPP5K	3
1161	INSIG2	2
1162	INTS5	3
1163	INTS7	2
1164	IP6K1	1
1165	IP6K2	1
1166	IPO11	1
1167	IPO13	3
1168	IQCE	2
1169	IQGAP2	3
1170	IRAK1	2
1171	IRF1	2
1172	IRF2BP1	3
1173	IRF3	1
1174	IRF7	4
1175	IRF9	2
1176	ISCU	3
1177	ISG20	4
1178	ISL2	2
1179	IST1	3
1180	ITFG1	1
1181	ITGA5	4
1182	ITGAV	2
1183	ITGB1BP1	2
1184	ITGB2	2
1185	ITGB2-AS1	4
1186	ITGB3BP	1
1187	ITGB5	2
1188	ITGB7	4
1189	ITIH4	2
1190	ITK	1
1191	ITPKC	2
1192	ITPR2	1
1193	ITPRIP	2
1194	ITSN2	4
1195	JAGN1	2
1196	JAZF1-AS1	1
1197	JHDM1D-AS1	2
1198	JRK	4
1199	KANSL1-AS1	3
1200	KARS	2
1201	KAT2A	1
1202	KAT5	2
1203	KATNB1	2
1204	KBTBD2	1
1205	KBTBD7	2
1206	KBTBD8	2
1207	KCNA3	1
1208	KCNJ15	1
1209	KCNN4	4
1210	KCTD21	4
1211	KDELR2	1
1212	KEAP1	3
1213	KHNYN	4
1214	KIAA0141	2
1215	KIAA0196	2
1216	KIAA0226L	1
1217	KIAA0391	4
1218	KIAA0513	3
1219	KIAA0556	2
1220	KIAA0753	1
1221	KIAA0922	2
1222	KIAA1429	1
1223	KIAA1468	1
1224	KIAA1652	3
1225	KIDINS220	3
1226	KIF13B	2
1227	KIF1BP	2
1228	KIF1C	1
1229	KIFC2	3
1230	KIN	1
1231	KIR2DL2	1
1232	KIR2DS2	2
1233	KIR3DL1	2
1234	KIR3DL3	2
1235	KLHDC4	1
1236	KLHDC8B	3
1237	KLHL5	2
1238	KPNA2	3
1239	KPNA5	2
1240	KPTN	1
1241	KRBOX4	3
1242	KTN1	2
1243	LAG3	2
1244	LAGE3	2
1245	LAIR1	1
1246	LAIR2	2
1247	LAMP2	1
1248	LAMTOR1	4
1249	LAMTOR2	4
1250	LAMTOR3	1
1251	LAMTOR4	3
1252	LAMTOR5	2
1253	LANCL2	2
1254	LANCL3	2
1255	LAP3	3
1256	LARS2	4
1257	LAT	4
1258	LAX1	4
1259	LCK	4
1260	LCMT1	3
1261	LCN2	4
1262	LDAH	1
1263	LDB1	1
1264	LDHB	3
1265	LDLRAP1	2
1266	LDOC1	1
1267	LEMD3	1
1268	LGALS12	1
1269	LGALS2	4
1270	LGALS3	1
1271	LGALS3BP	3
1272	LGALS9	1
1273	LGMN	2
1274	LGR6	4
1275	LHPP	4
1276	LHX4-AS1	2
1277	LIG4	2
1278	LILRA2	2
1279	LILRA5	4
1280	LILRB1	2
1281	LILRB2	3
1282	LILRB3	2
1283	LIME1	1
1284	LIMK2	2
1285	LIN37	1
1286	LINC-PINT	2
1287	LINC00115	2
1288	LINC00116	1
1289	LINC00189	1
1290	LINC00216	1
1291	LINC00282	3
1292	LINC00324	4
1293	LINC00339	2
1294	LINC00493	2
1295	LINC00537	2
1296	LINC00565	4
1297	LINC00598	1
1298	LINC00621	2
1299	LINC00624	4
1300	LINC00893	3
1301	LINC00909	4
1302	LINC00936	4
1303	LINC00959	4
1304	LINC00963	4
1305	LINC01003	2
1306	LINC01094	2
1307	LINC01215	1
1308	LINC01270	3
1309	LINC01420	2
1310	LINC01503	1
1311	LINC01535	1
1312	LINC01578	2
1313	LIPT1	4
1314	LMBR1L	4
1315	LMBRD2	3
1316	LMF2	3
1317	LNPK	2
1318	LOC100127974	2
1319	LOC100128644	2
1320	LOC100128751	1
1321	LOC100129406	2
1322	LOC100129917	3
1323	LOC100130078	1
1324	LOC100131541	2
1325	LOC100132686	2
1326	LOC100134445	2
1327	LOC100134822	4
1328	LOC100190986	1
1329	LOC100272216	1
1330	LOC100288675	4
1331	LOC100291323	4
1332	LOC100505564	2
1333	LOC100505658	2
1334	LOC100505915	2
1335	LOC100506459	2
1336	LOC100506730	1
1337	LOC100506922	1
1338	LOC100652768	2
1339	LOC100653086	4
1340	LOC100996756	4
1341	LOC101927131	1
1342	LOC101927151	2
1343	LOC101927164	2
1344	LOC101927257	4
1345	LOC101927603	2
1346	LOC101927719	4
1347	LOC101927770	4
1348	LOC101927809	1
1349	LOC101927974	3
1350	LOC101928020	1
1351	LOC101928173	2
1352	LOC101928255	1
1353	LOC101928343	4
1354	LOC101928554	1
1355	LOC101928647	1
1356	LOC101928673	2
1357	LOC101928861	2
1358	LOC101929165	4
1359	LOC101929243	3
1360	LOC101929774	2
1361	LOC102546294	1
1362	LOC102723335	4
1363	LOC102723845	1
1364	LOC102724387	4
1365	LOC102724449	1
1366	LOC102724487	2
1367	LOC102724561	1
1368	LOC102724587	4
1369	LOC102724714	4
1370	LOC102724851	2
1371	LOC102725022	4
1372	LOC105371622	4
1373	LOC105372255	1
1374	LOC105372881	2
1375	LOC105373942	1
1376	LOC105375677	3
1377	LOC105379045	2
1378	LOC106146153	1
1379	LOC107985971	2
1380	LOC142937	4
1381	LOC149401	1
1382	LOC153577	1
1383	LOC157562	4
1384	LOC158863	4
1385	LOC284242	2
1386	LOC284513	3
1387	LOC286087	1
1388	LOC286437	3
1389	LOC338620	3
1390	LOC340085	4
1391	LOC340184	1
1392	LOC389765	3
1393	LOC389834	1
1394	LOC401052	2
1395	LOC401261	4
1396	LOC440149	1
1397	LOC644656	4
1398	LOC645984	2
1399	LOC647070	4
1400	LOC647115	4
1401	LOC728073	2
1402	LOC728392	3
1403	LOC729083	1
1404	LOC729164	1
1405	LONP1	2
1406	LPAR2	2
1407	LPCAT2	1
1408	LPIN1	4
1409	LRCH3	2
1410	LRG1	4
1411	LRMP	2
1412	LRP10	4
1413	LRP5L	4
1414	LRPAP1	2
1415	LRRC37A8P	2
1416	LRRC37B	2
1417	LRRC4	2
1418	LRRFIP2	4
1419	LRRTM2	4
1420	LSM10	3
1421	LSM8	4
1422	LSP1	4
1423	LTF	4
1424	LTN1	2
1425	LTV1	3
1426	LY6E	2
1427	LY6G5C	2
1428	LY9	4
1429	LYL1	3
1430	LYPLAL1	2
1431	LYSMD2	1
1432	LYSMD3	1
1433	LYSMD4	4
1434	LYZ	2
1435	LZTR1	4
1436	MAD1L1	2
1437	MAD2L1BP	2
1438	MAD2L2	2
1439	MAFF	2
1440	MAGED1	2
1441	MAL	4
1442	MALSU1	3
1443	MALT1	2
1444	MAN2A2	2
1445	MAN2B1	3
1446	MANBAL	2
1447	MAP1LC3C	1
1448	MAP2K4	2
1449	MAP2K7	3
1450	MAP3K14	4
1451	MAP3K3	1
1452	MAP3K4	4
1453	MAP4K1	4
1454	MAP4K2	1
1455	MAPK7	4
1456	MAPK9	2
1457	MAPKAPK2	2
1458	MAPKAPK5	2
1459	MAST3	2
1460	MATN1-AS1	4
1461	MATR3	4
1462	MAVS	4
1463	MBOAT7	2
1464	MBTD1	4
1465	MCM3	4
1466	MCM3AP-AS1	2
1467	MCM5	3
1468	MCM7	4
1469	MCRS1	4
1470	MCTP1	4
1471	MCTP2	1
1472	MDH1	3
1473	MDH2	4
1474	MDM4	2
1475	MDN1	2
1476	MEA1	4
1477	MED11	4
1478	MED12	2
1479	MED13	2
1480	MED15	1
1481	MED27	2
1482	MED29	4
1483	MED7	1
1484	MED8	2
1485	MEGF6	2
1486	MEGF9	1
1487	MEIOC	1
1488	MEN1	4
1489	MEPCE	4
1490	METAP1	3
1491	METTL1	2
1492	METTL14	1
1493	METTL26	1
1494	METTL4	2
1495	METTL6	4
1496	METTL7A	3
1497	MFSD14A	3
1498	MFSD5	2
1499	MGAT2	4
1500	MGAT4A	1
1501	MGC57346	3
1502	MGC70870	1
1503	MGMT	4
1504	MGST2	1
1505	MIB1	1
1506	MICAL1	4
1507	MICALL1	4
1508	MICU2	2
1509	MIEN1	3
1510	MIF	2
1511	MIF4GD	4
1512	MINCR	2
1513	MINK1	1
1514	MINOS1P1	4
1515	MINPP1	3
1516	MIR3682	3
1517	MIR3916	2
1518	MIRLET7D	1
1519	MIS18BP1	1
1520	MKL1	1
1521	MKLN1	1
1522	MKNK1-AS1	2
1523	MLKL	2
1524	MLLT6	2
1525	MMP1	1
1526	MMP25	2
1527	MMS19	3
1528	MOAP1	4
1529	MOB1B	2
1530	MOGS	3
1531	MON1A	2
1532	MORC2	4
1533	MORF4L1	3
1534	MORF4L2	3
1535	MOSPD3	1
1536	MOV10	2
1537	MPI	2
1538	MPPE1	1
1539	MPV17L	2
1540	MPZL1	4
1541	MRE11A	4
1542	MRM2	4
1543	MRPL1	2
1544	MRPL13	1
1545	MRPL14	2
1546	MRPL15	4
1547	MRPL16	4
1548	MRPL2	4
1549	MRPL21	1
1550	MRPL24	2
1551	MRPL27	4
1552	MRPL3	3
1553	MRPL32	2
1554	MRPL34	1
1555	MRPL36	4
1556	MRPL37	4
1557	MRPL38	1
1558	MRPL43	1
1559	MRPL45P2	1
1560	MRPL51	4
1561	MRPL52	4
1562	MRPL54	4
1563	MRPL55	1
1564	MRPL57	2
1565	MRPL58	3
1566	MRPL9	4
1567	MRPS11	4
1568	MRPS15	2
1569	MRPS16	2
1570	MRPS17	4
1571	MRPS18A	4
1572	MRPS2	4
1573	MRPS21	4
1574	MRPS26	4
1575	MRPS7	4
1576	MRPS9	1
1577	MS4A14	1
1578	MS4A4A	3
1579	MSANTD2	2
1580	MSH2	2
1581	MSRB1	2
1582	MST1L	2
1583	MT1X	1
1584	MTA2	1
1585	MTMR6	3
1586	MTO1	4
1587	MTPN	1
1588	MTR	2
1589	MTX1	4
1590	MTX2	2
1591	MUS81	1
1592	MUTYH	2
1593	MVB12A	4
1594	MVP	2
1595	MYD88	2
1596	MYDGF	3
1597	MYH3	2
1598	MYL12A	2
1599	MYL12B	2
1600	MYL6B	1
1601	MYLK	2
1602	MYO15B	4
1603	MYO1C	1
1604	MYO1F	2
1605	MYO5B	1
1606	MYO9B	4
1607	MYPOP	4
1608	MYRIP	1
1609	MYSM1	2
1610	MZT1	1
1611	MZT2B	1
1612	N4BP2L2	4
1613	NAA10	4
1614	NAA60	3
1615	NADK	1
1616	NAF1	1
1617	NAGA	3
1618	NAGK	3
1619	NAGPA	3
1620	NAGS	2
1621	NAMPT	1
1622	NAP1L4	1
1623	NAPB	2
1624	NAPSB	4
1625	NAT1	2
1626	NAT10	3
1627	NAT6	3
1628	NAT9	3
1629	NAXD	4
1630	NAXE	4
1631	NBPF20	1
1632	NCAPD3	1
1633	NCBP2-AS2	2
1634	NCEH1	2
1635	NCF4	2
1636	NCK2	3
1637	NCLN	2
1638	NCOR2	2
1639	NCR3	4
1640	NDC80	3
1641	NDFIP1	1
1642	NDUFA1	4
1643	NDUFA11	3
1644	NDUFA3	3
1645	NDUFA8	1
1646	NDUFA9	1
1647	NDUFAF3	4
1648	NDUFB10	4
1649	NDUFB2	2
1650	NDUFB2-AS1	2
1651	NDUFB6	1
1652	NDUFB8	3
1653	NDUFB9	4
1654	NDUFS2	4
1655	NDUFS3	3
1656	NDUFV3	3
1657	NECAP1	2
1658	NEDD1	2
1659	NEDD8	1
1660	NEK7	2
1661	NELFCD	3
1662	NELL2	2
1663	NENF	4
1664	NEU1	2
1665	NFAT5	4
1666	NFE4	3
1667	NFIL3	2
1668	NFKB1	2
1669	NFKBIA	2
1670	NFKBIB	1
1671	NFKBID	2
1672	NFRKB	1
1673	NFU1	2
1674	NHLRC3	1
1675	NHP2	4
1676	NHSL2	2
1677	NICN1	3
1678	NINJ1	4
1679	NIP7	2
1680	NIT2	2
1681	NLK	2
1682	NLRC5	1
1683	NLRP1	2
1684	NLRX1	2
1685	NME1	2
1686	NME8	3
1687	NMT1	2
1688	NOC4L	3
1689	NOL11	2
1690	NOL12	1
1691	NOMO3	4
1692	NOP10	4
1693	NOP14	4
1694	NOP2	4
1695	NOP58	2
1696	NOSIP	4
1697	NOV	1
1698	NPFF	4
1699	NPHP3	1
1700	NPRL2	4
1701	NPTN-IT1	2
1702	NQO2	2
1703	NR1H2	2
1704	NR1H3	3
1705	NR3C2	1
1706	NRBF2	1
1707	NRBP1	1
1708	NRM	4
1709	NRROS	4
1710	NSA2	4
1711	NSDHL	4
1712	NSF	4
1713	NSMCE1	3
1714	NSUN5	1
1715	NSUN5P1	2
1716	NSUN6	2
1717	NTMT1	2
1718	NTPCR	4
1719	NUDT1	1
1720	NUDT16L1	3
1721	NUDT2	1
1722	NUDT5	2
1723	NUP153	3
1724	NUP35	1
1725	NUP50-AS1	2
1726	NUP85	2
1727	NUS1	2
1728	NVL	2
1729	NXF1	2
1730	OARD1	3
1731	OAS2	2
1732	OASL	2
1733	OAT	3
1734	OAZ2	2
1735	OCR1	1
1736	OGG1	4
1737	OLFML1	3
1738	ORF1	4
1739	ORM1	1
1740	ORMDL2	3
1741	ORMDL3	1
1742	OSBP	4
1743	OSBPL11	4
1744	OSBPL1A	2
1745	OSCAR	4
1746	OSGEPL1	1
1747	OST4	3
1748	OSTC	4
1749	OSTM1	1
1750	OTULIN	1
1751	OXA1L	3
1752	OXCT1	3
1753	OXLD1	4
1754	OXR1	2
1755	OXSM	2
1756	P2RX1	4
1757	P2RX5	4
1758	P2RY2	4
1759	P4HTM	2
1760	PABPC1L	4
1761	PACSIN2	2
1762	PADI2	1
1763	PADI4	2
1764	PAF1	2
1765	PAM	2
1766	PAN2	2
1767	PANK4	4
1768	PARP16	1
1769	PARP2	2
1770	PARP6	4
1771	PARP8	3
1772	PARVB	1
1773	PARVG	3
1774	PATL2	3
1775	PAX8-AS1	2
1776	PBDC1	2
1777	PBX3	1
1778	PCBD1	2
1779	PCED1A	2
1780	PCED1B	4
1781	PCGF1	4
1782	PCNX3	1
1783	PDCD10	1
1784	PDCD2	4
1785	PDDC1	1
1786	PDE3B	3
1787	PDE7A	1
1788	PDHA1	2
1789	PDHX	2
1790	PDLIM1	1
1791	PDLIM7	1
1792	PDZD11	4
1793	PDZK1IP1	3
1794	PEF1	3
1795	PELI3	4
1796	PELP1	1
1797	PEPD	3
1798	PEX12	4
1799	PEX14	2
1800	PF4V1	3
1801	PFDN1	2
1802	PFDN5	4
1803	PGAP2	2
1804	PGAP3	2
1805	PGGHG	2
1806	PGLS	2
1807	PGLYRP1	2
1808	PHAX	3
1809	PHB2	3
1810	PHF1	2
1811	PHF10	2
1812	PHF19	4
1813	PHF5A	2
1814	PHIP	1
1815	PHPT1	4
1816	PHYH	4
1817	PHYKPL	2
1818	PI3	4
1819	PI4KA	3
1820	PI4KB	4
1821	PIAS1	4
1822	PIGV	3
1823	PIK3CB	2
1824	PIK3IP1-AS1	2
1825	PIK3R5	4
1826	PIK3R6	3
1827	PILRA	4
1828	PINK1	1
1829	PJA1	1
1830	PJA2	1
1831	PKD2	3
1832	PKI55	2
1833	PKIA	2
1834	PKM	1
1835	PKN1	1
1836	PKN2	2
1837	PKP4	3
1838	PLA2G15	3
1839	PLA2G4A	2
1840	PLAC8L1	1
1841	PLAG1	2
1842	PLAUR	4
1843	PLBD1	1
1844	PLCD1	2
1845	PLCL2	2
1846	PLEKHA2	4
1847	PLEKHF1	1
1848	PLEKHG3	2
1849	PLEKHG4	1
1850	PLEKHO1	3
1851	PLEKHO2	2
1852	PLN	1
1853	PLOD3	4
1854	PLPP6	4
1855	PLPPR2	2
1856	PLSCR1	1
1857	PLXDC1	1
1858	PM20D2	2
1859	PMM1	4
1860	PMM2	1
1861	PMS2P5	1
1862	PMVK	3
1863	PNKD	4
1864	PNKP	3
1865	PNN	3
1866	PNPLA6	1
1867	PNPLA8	1
1868	PNPT1	2
1869	POC1B	3
1870	POC5	1
1871	PODNL1	1
1872	PODXL	4
1873	POLD2	2
1874	POLE3	4
1875	POLI	3
1876	POLK	2
1877	POLM	4
1878	POLR1C	1
1879	POLR2C	2
1880	POLR2H	2
1881	POLR2I	2
1882	POLR2L	3
1883	POLR3A	4
1884	POLR3C	4
1885	POLR3GL	4
1886	POMGNT2	4
1887	POMZP3	4
1888	POP4	3
1889	POP7	4
1890	POR	1
1891	PPA1	2
1892	PPCDC	4
1893	PPFIBP2	4
1894	PPIB	4
1895	PPIF	2
1896	PPIL3	2
1897	PPIP5K2	3
1898	PPM1B	2
1899	PPM1M	4
1900	PPP1R12B	4
1901	PPP1R16B	2
1902	PPP1R18	1
1903	PPP1R35	4
1904	PPP1R3B	2
1905	PPP1R3D	1
1906	PPP1R7	4
1907	PPP2R1A	4
1908	PPP2R2D	2
1909	PPP2R5E	1
1910	PPP4C	3
1911	PPP4R2	2
1912	PPP4R3B	2
1913	PPP6R1	1
1914	PPT1	4
1915	PPTC7	3
1916	PQBP1	4
1917	PQLC2	3
1918	PRADC1	2
1919	PRAF2	2
1920	PRAM1	4
1921	PRAP1	1
1922	PRCC	2
1923	PRDX5	3
1924	PREB	3
1925	PRELID1	3
1926	PRF1	4
1927	PRKACG	2
1928	PRKCD	2
1929	PRKCQ-AS1	4
1930	PRKCSH	3
1931	PRKCZ	2
1932	PRKD2	4
1933	PRKXP1	1
1934	PRMT5	3
1935	PRMT6	1
1936	PRMT9	1
1937	PRNP	2
1938	PRO0471	4
1939	PRO1082	3
1940	PROSER1	3
1941	PRPF19	4
1942	PRPF8	4
1943	PRPS1	4
1944	PRR14	4
1945	PRRC2B	2
1946	PRSS33	1
1947	PSD	1
1948	PSMA8	1
1949	PSMB3	2
1950	PSMB6	4
1951	PSMB8	3
1952	PSMB8-AS1	1
1953	PSMB9	4
1954	PSMC2	4
1955	PSMC3	4
1956	PSMC4	4
1957	PSMC5	4
1958	PSMC6	1
1959	PSMD2	3
1960	PSMD3	4
1961	PSMD7	1
1962	PSMD8	4
1963	PSMG3-AS1	2
1964	PSTPIP1	4
1965	PTAFR	1
1966	PTBP2	1
1967	PTCD3	1
1968	PTENP1	1
1969	PTGDS	3
1970	PTGS2	1
1971	PTOV1	1
1972	PTOV1-AS2	1
1973	PTP4A1	1
1974	PTPN12	2
1975	PTPN23	1
1976	PTPN6	3
1977	PTPN7	2
1978	PTPRCAP	4
1979	PTRH2	1
1980	PTRHD1	2
1981	PTTG1	2
1982	PTTG1IP	2
1983	PUS1	3
1984	PVRIG	4
1985	PWAR6	1
1986	PYCARD	4
1987	PYGM	3
1988	PYROXD1	3
1989	QKI	1
1990	QPCT	1
1991	QSER1	2
1992	R3HCC1	3
1993	RAB11A	1
1994	RAB11B	3
1995	RAB14	1
1996	RAB1B	4
1997	RAB21	2
1998	RAB29	3
1999	RAB30	1
[truncated: 852 more rows]
